# Supplementary material for: Correction: Grieger, J.A.; et al.: Comparing the Nutritional Impact of Dietary Strategies to Reduce Discretionary Choice Intake in the Australian Adult Population: A Simulation Modelling Study. Nutrients 2017, 9, 442
Source: Nutrients. 2017 Aug 9;9(8):851. doi: 10.3390/nu9080851 (PMC5579644; doi:10.3390/nu9080851)
Supplement: Supplementary file 1 [file nutrients-09-00851-s001.zip]

Archive with 1 entries (1 files):
- nutrients-217719-supplementary.pdf
